# Supplementary material for: Reanalyzing Head et al. (2015): investigating the robustness of widespread p-hacking
Source: PeerJ. 2017 Mar 2;5:e3068. doi: 10.7717/peerj.3068 (PMC5337083; doi:10.7717/peerj.3068)
Supplement: Supplemental Information 1 [file peerj-05-3068-s001.ods]

## Sheet: Results
	Binwidth = .00125					Binwidth = .005					Binwidth = .01
Discipline	(.03875-.04)	(.04875-.05)	Prop.	p	BF10	(.035-.04)	(.045-.05)	Prop.	p	BF10	(.03-.04)	(.04-.05)	Prop.	p	BF10
All	26047	18664	0.417	>.999	<.001	38537	30406	0.441	>.999	<.001	58809	47755	0.448	>.999	<.001
Pharmacology And Pharmaceutical Sciences	162	133	0.451	0.960	0.028	262	206	0.440	0.996	0.016	397	321	0.447	0.998	0.012
Medical And Health Sciences	11855	7759	0.396	>.999	<.001	17360	12931	0.427	>.999	<.001	26423	20610	0.438	>.999	<.001
Chemistry and geology	73	92	0.558	0.080	0.537	133	145	0.522	0.255	0.148	227	218	0.490	0.682	0.044
Neurosciences	1112	982	0.469	0.998	0.007	1666	1538	0.480	0.989	0.007	2606	2371	0.476	>.999	0.004
Multidisciplinary	6802	4911	0.419	>.999	<.001	10283	8181	0.443	>.999	<.001	15947	12974	0.449	>.999	<.001
Zoology	82	73	0.471	0.789	0.061	112	104	0.481	0.730	0.058	187	164	0.467	0.900	0.031
Biochemistry And Cell Biology	283	288	0.504	0.434	0.062	450	439	0.494	0.656	0.032	693	636	0.479	0.944	0.014
Computer sciences	310	208	0.402	>.999	0.009	389	308	0.442	0.999	0.011	468	430	0.479	0.903	0.019
Biomedical Engineering	162	134	0.453	0.954	0.028	204	172	0.457	0.956	0.025	283	252	0.471	0.917	0.024
Psychology and sociology	597	507	0.459	0.997	0.010	911	769	0.458	>.999	0.007	1385	1195	0.463	>.999	0.005
Animal, veterinary and agricultural science	105	87	0.453	0.915	0.041	162	124	0.434	0.990	0.023	253	187	0.425	0.999	0.014
Complementary And Alternative Medicine	180	139	0.436	0.991	0.021	285	251	0.468	0.935	0.023	440	397	0.474	0.936	0.018
Public Health And Health Services	879	651	0.425	>.999	0.004	1148	937	0.449	>.999	0.005	1595	1358	0.460	>.999	0.004
Informatics, mathematics and physics	30	25	0.455	0.791	0.105	50	38	0.432	0.917	0.061	72	70	0.493	0.599	0.092
Education	93	62	0.400	0.995	0.029	131	96	0.423	0.992	0.025	182	136	0.428	0.996	0.019
Microbiology	517	354	0.406	>.999	0.006	703	547	0.438	>.999	0.006	1055	848	0.446	>.999	0.005
Ecology, evolution and earth sciences	382	335	0.467	0.964	0.017	579	536	0.481	0.906	0.017	936	797	0.460	>.999	0.007
Biological Sciences	1043	862	0.452	>.999	0.005	1603	1365	0.460	>.999	0.004	2471	2109	0.460	>.999	0.003
Immunology	315	220	0.411	>.999	0.010	482	377	0.439	>.999	0.009	729	582	0.444	>.999	0.006
Genetics	428	341	0.443	0.999	0.011	694	531	0.433	>.999	0.006	1036	860	0.454	>.999	0.005
Physiology	232	195	0.457	0.967	0.022	329	317	0.491	0.695	0.035	495	468	0.486	0.817	0.023
Plant Biology	41	40	0.494	0.588	0.127	65	58	0.472	0.765	0.073	99	82	0.453	0.910	0.043
Geography, business and economics	23	21	0.477	0.674	0.149	29	26	0.473	0.705	0.124	43	40	0.482	0.670	0.107
Dentistry	78	75	0.490	0.627	0.084	126	119	0.486	0.695	0.058	199	185	0.482	0.778	0.039
Nutrition And Dietetics	261	168	0.392	>.999	0.010	373	287	0.435	>.999	0.011	576	456	0.442	>.999	0.008
Other	2	2	0.500	0.688	0.533	8	4	0.333	0.927	0.170	12	9	0.429	0.808	0.170

## Sheet: Abstracts
	Binwidth = .00125					Binwidth = .005					Binwidth = .01
Discipline	(.03875-.04)	(.04875-.05)	Prop.	p	BF10	(.035-.04)	(.045-.05)	Prop.	p	BF10	(.03-.04)	(.04-.05)	Prop.	p	BF10
All	4597	2565	0.358	>.999	<.001	6641	4485	0.403	>.999	<.001	9885	7250	0.423	>.999	<.001
Pharmacology And Pharmaceutical Sciences	26	14	0.350	0.981	0.069	47	33	0.413	0.954	0.056	80	54	0.403	0.990	0.033
Medical And Health Sciences	2774	1536	0.356	>.999	0.001	4082	2715	0.399	>.999	0.001	6148	4462	0.421	>.999	<.001
Chemistry and geology	11	11	0.500	0.584	0.259	22	17	0.436	0.832	0.116	40	29	0.420	0.926	0.067
Neurosciences	53	32	0.376	0.992	0.041	76	56	0.424	0.966	0.040	107	91	0.460	0.887	0.043
Multidisciplinary	872	442	0.336	>.999	0.002	1231	814	0.398	>.999	0.002	1816	1280	0.413	>.999	0.002
Zoology	NA	NA	NA	NA	NA	NA	NA	NA	NA	NA	NA	NA	NA	NA	NA
Biochemistry And Cell Biology	NA	NA	NA	NA	NA	NA	NA	NA	NA	NA	NA	NA	NA	NA	NA
Computer sciences	NA	NA	NA	NA	NA	NA	NA	NA	NA	NA	NA	NA	NA	NA	NA
Biomedical Engineering	NA	NA	NA	NA	NA	NA	NA	NA	NA	NA	NA	NA	NA	NA	NA
Psychology and sociology	NA	NA	NA	NA	NA	NA	NA	NA	NA	NA	NA	NA	NA	NA	NA
Animal, veterinary and agricultural science	NA	NA	NA	NA	NA	NA	NA	NA	NA	NA	NA	NA	NA	NA	NA
Complementary And Alternative Medicine	NA	NA	NA	NA	NA	NA	NA	NA	NA	NA	NA	NA	NA	NA	NA
Public Health And Health Services	NA	NA	NA	NA	NA	NA	NA	NA	NA	NA	NA	NA	NA	NA	NA
Informatics, mathematics and physics	NA	NA	NA	NA	NA	NA	NA	NA	NA	NA	NA	NA	NA	NA	NA
Education	NA	NA	NA	NA	NA	NA	NA	NA	NA	NA	NA	NA	NA	NA	NA
Microbiology	NA	NA	NA	NA	NA	NA	NA	NA	NA	NA	NA	NA	NA	NA	NA
Ecology, evolution and earth sciences	NA	NA	NA	NA	NA	NA	NA	NA	NA	NA	NA	NA	NA	NA	NA
Biological Sciences	NA	NA	NA	NA	NA	NA	NA	NA	NA	NA	NA	NA	NA	NA	NA
Immunology	NA	NA	NA	NA	NA	NA	NA	NA	NA	NA	NA	NA	NA	NA	NA
Genetics	NA	NA	NA	NA	NA	NA	NA	NA	NA	NA	NA	NA	NA	NA	NA
Physiology	NA	NA	NA	NA	NA	NA	NA	NA	NA	NA	NA	NA	NA	NA	NA
Plant Biology	NA	NA	NA	NA	NA	NA	NA	NA	NA	NA	NA	NA	NA	NA	NA
Geography, business and economics	NA	NA	NA	NA	NA	NA	NA	NA	NA	NA	NA	NA	NA	NA	NA
Dentistry	NA	NA	NA	NA	NA	NA	NA	NA	NA	NA	NA	NA	NA	NA	NA
Nutrition And Dietetics	NA	NA	NA	NA	NA	NA	NA	NA	NA	NA	NA	NA	NA	NA	NA
Other	NA	NA	NA	NA	NA	NA	NA	NA	NA	NA	NA	NA	NA	NA	NA
